# Supplementary material for: Conflict Behaviour Frequency During Show Jumping Competitions: A Practical Study
Source: Animals (Basel). 2026 May 26;16(11):1620. doi: 10.3390/ani16111620 (PMC13255590; doi:10.3390/ani16111620)
Supplement: Supplementary file 1 [file animals-16-01620-s001.zip]

Archive with 1 entries (1 files):
- animals-4323286-supplementary.pdf
